# Supplementary material for: Humorous cognitive reappraisal: More benign humour and less "dark" humour is affiliated with more adaptive cognitive reappraisal strategies
Source: PLoS One. 2019 Jan 31;14(1):e0211618. doi: 10.1371/journal.pone.0211618 (PMC6355006; doi:10.1371/journal.pone.0211618)
Supplement: S1 Dataset — (XLSX) [file pone.0211618.s002.xlsx]

## Sheet: humorincognreapp_plosone
naff	deta	anta	dis	psyc	ads	pos3	pos7	pos8	rel10	rel11	rel14	bh	dh	nhr	prf1	prf2	prf3
0.169312	0.116667	1.26667	0.722222	0.517094	2	0.5	0	0	1.5	0.5	0	2.16667	3.83333	28.5714	0	7.69231	7.69231
1.44974	0.475	1.73333	1.2037	1.38034	19	0.5	0.5	1	10	0.5	0	2.5	3.88889	33.3333	0	6.25	12.5
0.582011	1.37778	0.366667	0.708995	0.86859	25	0.5	0.5	2.5	0	2	0	2.5	4.55556	50	0	0	60
0.920635	1.86667	2.24444	1.57937	2.05876	46	1	2	0.5	6.5	1	0	2.5	3.83333	20	13.3333	0	6.66667
1.03704	0.330556	1.16667	1.04233	1.15705	7	0	0	0	2	0.5	0	2.83333	2.83333	28.5714	0	0	28.5714
1.84127	0.722222	1.06667	1.25926	1.52885	11	1	0.5	3.5	2.5	2	0	2.83333	2.77778	53.8462	5.88235	0	35.2941
1.0582	0.575	0.944444	0.73545	0.172009	5	0	0	0.5	1.5	0	0	3	2.83333	13.3333	25	0	25
0.941799	0.791667	1.68889	0.547619	0.931624	16	0	0	2.5	5.5	0	0	3	4.55556	26.6667	0	0	30.7692
0.624339	0.0833333	1.05556	0.31746	0.360043	5	0	0	1	6	2.5	0	3	2.33333	38.4615	13.3333	6.66667	13.3333
1.2381	0.969444	0.822222	2.02646	0.876068	21	0	0	0	3	1.5	0	3.16667	2	5.26316	0	0	12.5
1.58201	0.705556	1.15556	1.43386	1.23932	22	0.5	0	1.5	7.5	0.5	2	3.16667	3.44444	25	8.33333	0	8.33333
1.01587	0.0833333	0.522222	0.611111	1.25855	3	1	0.5	1.5	7	0	1	3.16667	1.22222	41.1765	15.3846	15.3846	23.0769
1.30159	0.483333	0.3	1.4709	0.884615	24	0	0	1.5	4	0	0	3.33333	2.66667	18.1818	0	0	18.1818
1.16931	1.11667	1.02222	1.61905	1.35043	34	0	0.5	0	2	0	0	3.33333	3.55556	55.5556	12.5	0	50
1.18519	0.866667	2.32222	1.71429	1.56197	7	0	0	1	7	0	1	3.33333	4.72222	46.1538	25	25	0
1.10053	0.822222	0.933333	1.10053	0.853632	18	0.5	0	1	3	0.5	0	3.33333	3.77778	18.75	0	0	23.0769
1.58201	1.18611	0.922222	1.2672	1.63782	34	0	0	0	8	0.5	0	3.5	1.16667	23.0769	9.09091	18.1818	0
0.941799	0.391667	0.766667	0.857143	0.933761	7	0	1	1.5	7	1.5	0	3.5	3.88889	71.4286	13.3333	6.66667	13.3333
0.809524	0.225	0.733333	0.563492	0.523504	15.72	0	1	1	3	0.5	0	3.5	3.72222	45.4545	33.3333	0	22.2222
1.16931	0.241667	2.42222	0.915344	1.82585	7	0.5	1	1	1.5	0	0	3.5	4.88889	45.4545	11.1111	22.2222	22.2222
0.190476	0	0.644444	0.529101	0.190171	10	0.5	1	1.5	5.5	0	0	3.5	4.61111	54.5455	8.33333	0	41.6667
1.01587	0.138889	0.611111	1.24603	1.31624	15	0	1	1	2.5	0.5	0.5	3.66667	3.55556	50	7.69231	0	15.3846
2.02116	2.00833	0.988889	1.71429	1.98611	48	0.5	1	1.5	4	0.5	0	3.66667	4.72222	40	0	10	30
1.96296	1.57778	0.166667	0.949735	0.626068	24	1.5	1	2	5	0.5	0	3.66667	1.77778	28.5714	0	7.14286	21.4286
0.687831	0.333333	0.833333	1.06349	0.793803	29	0	0	0	4.5	3	0	3.83333	3.44444	0	0	0	0
1.89418	1.38333	0.944444	1.72487	1.11432	14	0	0.5	0	3	3	0.5	3.83333	3	0	0	0	0
1.34921	0.241667	0.888889	1.06085	1.07799	21	0	1	0	2	9	0	3.83333	2.83333	5.55556	0	0	5.26316
0.386243	0.0416667	0.377778	0.222222	0.169872	6	0	0	2.5	4	0	0	3.83333	3.38889	15.3846	0	7.69231	7.69231
0.253968	0.847222	0.7	0.71164	0.470085	11	0	1	0	1	0.5	0	3.83333	2.22222	25	12.5	0	12.5
1.80952	1.20556	0.522222	1	1.0844	11	0	1	0	8.5	0.5	0.5	3.83333	3.77778	92.8571	71.4286	0	21.4286
0.857143	0.902778	1.38889	0.772487	0.659188	9	1	1	3	7	0.5	0	3.83333	2.61111	26.3158	5.26316	10.5263	10.5263
1.24868	0.291667	1.05556	1.1746	1.75427	33	0	0	0	9.5	0	0	4	3.77778	30.7692	14.2857	7.14286	7.14286
0.275132	1.04167	2.1	1.21429	1.36004	13	0	0	2	4.5	0.5	0	4	5.44444	33.3333	0	0	44.4444
1.63492	0.430556	1.06667	1.57143	0.373932	8	0.5	0	5	3	0	0	4	2.83333	55.5556	0	0	45.4545
0.470899	0.138889	0.1	0.15873	0.495726	5	1	0	1.5	3.5	0	0	4	3.05556	50	11.1111	11.1111	44.4444
0.460317	0.641667	0.844444	0.775132	1.08974	7	2	0	1	2.5	0	0	4	3.22222	22.2222	0	0	22.2222
0.57672	0.830556	0.355556	0.835979	0.455128	23	2	1	2	3.5	0	0	4	1.66667	37.5	12.5	0	25
1.96825	0.35	1.16667	0.603175	0.306624	31	0	0	3	3.5	1	0	4.16667	5.33333	44.4444	8.33333	0	25
0.777778	0.208333	0.9	1.03175	0.707265	17	0.5	0	0	3	0	0	4.16667	2.88889	33.3333	14.2857	7.14286	0
0.772487	0.658333	0.911111	1.08995	0.720085	15	0.5	1.5	3.5	2	0.5	0	4.16667	3.77778	63.6364	27.2727	0	36.3636
1.19577	0.375	0.755556	0.203704	0.259615	12	1	0	3.5	6.5	1	0	4.16667	2.16667	5.26316	0	0	5.26316
0.15873	0.108333	0.133333	0.140212	0.134615	2	2	0	2.5	6	0	0	4.16667	2.16667	50	7.69231	15.3846	30.7692
0.931217	0	0.2	1.09788	0.160256	7	3	1	1.5	1.5	1	0	4.16667	1	38.4615	7.69231	0	30.7692
1.78307	0.975	0.422222	0.825397	0.931624	29	0	0	0	2	0	1	4.33333	5.11111	12.5	14.2857	0	0
0	0.0333333	0.522222	0.103175	0.653846	2	0	0	0.5	5.5	1.5	0	4.33333	1.88889	12.5	0	0	8.33333
0.560847	0.291667	0.688889	0.703704	0.972222	5	0	0.5	1	1.5	0	0	4.33333	3.77778	14.2857	12.5	0	0
1.50265	0.658333	1.13333	1.71429	1.42415	22	0	0	1.5	2.5	0	0	4.33333	3.77778	27.2727	0	0	33.3333
1.29101	0.383333	0.988889	0.592593	0.732906	16	0	0	1	7	0	0	4.33333	2.33333	30.7692	7.69231	15.3846	7.69231
0.746032	0.230556	0.5	0.825397	1.03739	10	0	0	1.5	1.5	1	0.5	4.33333	2.88889	28.5714	12.5	0	37.5
1.19577	1.10278	1.7	1.28571	2.07547	24	0	1	0	2	0.5	1	4.33333	4.38889	45.4545	33.3333	0	22.2222
1.02116	2.16389	2.05556	0.769841	1.05021	24	0	2.5	1	2	1.5	0	4.33333	4.44444	33.3333	0	15.3846	23.0769
2.05291	1.33611	0.188889	0.669312	1.23077	44	1	4	2.5	6	0	0	4.33333	3.38889	57.1429	14.2857	0	42.8571
0.941799	0.863889	0.555556	1.28307	0.629274	19	2	1	1	5	0	0.5	4.33333	4	71.4286	42.8571	0	28.5714
1.61376	1.26389	0.611111	0.298942	1.01709	28	0	0	0	0	0.5	0	4.5	3.66667	62.5	42.8571	14.2857	14.2857
0.941799	0.241667	1.38889	0.380952	0.778846	15.72	0	1	0	6.5	2	1	4.5	2.94444	50	23.0769	0	23.0769
1.29101	0.772222	1.02222	1.21958	0.827991	25	0	0	2	4	2	0	4.5	4.94444	58.3333	33.3333	0	44.4444
0.693122	0.908333	1.98889	0.886243	1.36004	10	0.5	0	0	2	0.5	0	4.5	4	21.4286	0	11.1111	22.2222
0.915344	0.208333	0.544444	0.203704	1.46261	24	2	2	1.5	2	1	0	4.5	3.77778	33.3333	8.33333	0	25
0.407407	0.227778	0.8	0.65873	1.30876	10	2	0	1.5	4	0	0	4.5	2.94444	41.1765	14.2857	7.14286	28.5714
0.132275	0.511111	1.34444	0.55291	1.04167	12	1.5	0	0	1	0	0	4.6	2.27778	66.6667	33.3333	33.3333	0
1.2381	1.72778	0.544444	1.38889	1.35897	35	0	0	4.5	0.5	0	0	4.66667	4.16667	71.4286	0	0	71.4286
1.75132	0.613889	0.433333	0.936508	1.17094	21	0.5	0	0	11.5	2	1	4.66667	2.16667	18.75	6.25	12.5	0
0.550265	0.158333	0.522222	1.05291	1.44444	8	0.5	0	0.5	1	1.5	0	4.66667	4.33333	60	27.2727	0	27.2727
0.756614	1.16667	1.02222	1.36508	1.21261	28	1	1	1	2	0	0	4.66667	2.77778	42.8571	14.2857	14.2857	14.2857
0.714286	0.502778	1.33333	1.34921	0.997863	11	1	0.5	5	2	0	0.5	4.66667	3.77778	46.1538	0	8.33333	41.6667
0.566138	0.366667	1.13333	0.878307	2.08791	19	0	0	1	0.5	0.5	0	4.8	3.11111	0	0	0	0
0.78836	0.883333	1.11111	0.653439	1.01496	13	0	0.5	0.5	3	0.5	0.5	4.83333	5	33.3333	11.1111	0	22.2222
1.25397	0.241667	1.02222	0.671958	1.06838	9	0	0	0	2	1	0	4.83333	2.72222	37.5	16.6667	16.6667	16.6667
0.973545	0.0416667	0.366667	1.56614	1.07265	22	0.5	0	4	2	2.5	0	4.83333	2.72222	23.5294	0	0	23.5294
1.2328	1.40556	1.03333	1.24074	0.809829	21	1.5	0	0	2	0	0	4.83333	2.38889	0	0	0	0
1.26455	0.575	0.7	1.0582	0.994658	4	1.5	1	1	4	0	0	4.83333	4.05556	46.6667	6.66667	0	40
1.02646	0.733333	1.13333	1.11905	1.13462	4	0	0	0	3	0	0	5	4.16667	33.3333	33.3333	0	0
0.62963	0.391667	1.82222	1.01852	1.20513	16	0	0	1	7.5	5	0	5	3.94444	50	13.3333	0	0
1.66667	0.808333	0.977778	1.03968	0.958333	26	0.5	0	0.5	5.5	1	0	5	3.22222	23.0769	22.2222	0	11.1111
0.613757	0.075	1.08889	0.616402	0.516026	2	2	0	0	5	0.5	0	5	3.22222	14.2857	0	14.2857	0
0.925926	1.2	1.15556	1.37037	1.57585	14	3	1	1	3	0	0	5	4	23.0769	15.3846	0	7.69231
0.534392	0.722222	0.644444	0.52381	0.301282	21	0	0	3.5	2	0	0	5.16667	4.33333	33.3333	25	0	12.5
1.22751	0.388889	0.476667	0.81746	0.859545	7	0.5	1	2.5	4	0	0	5.16667	3.94444	56.25	12.5	6.25	37.5
1.9418	0.566667	1.33333	1.63228	1.12607	21	0	0	2	8	0.5	0	5.33333	2.05556	0	0	0	0
0.756614	0.205556	0.655556	0.791005	0.260684	6	1	2	1	7	0	0	5.33333	1.05556	66.6667	23.0769	0	23.0769
0.968254	0.352778	0.477778	0.455026	0.162393	12	1	0.5	1	3	0	0	5.33333	4.61111	66.6667	33.3333	8.33333	25
0.952381	0.391667	0.644444	1.24603	1.29915	10	1	0.5	2.5	2.5	1	0	5.33333	4.61111	76.9231	0	0	76.9231
0.227513	0.116667	0.833333	0.989418	1.31624	5	2	0.5	1	7.5	1	0	5.33333	2.11111	53.8462	29.4118	5.88235	5.88235
1.07407	0.333333	0.822222	0.703704	0.194444	11	1	1	0.5	1.5	0	0	5.5	3.5	20	0	10	10
0.507937	0.575	1.05556	1.01587	1.20726	3	3	2	0.5	1	2	0	5.5	3.94444	61.5385	23.0769	7.69231	30.7692
0.835979	0.075	1.16667	0.597884	0.217949	9	0	0	2	3	0	0	5.66667	4.66667	50	6.66667	6.66667	13.3333
1.31746	0.472222	1	0.71164	0.662393	20	0	1	1	4.5	0	0	5.66667	3.83333	33.3333	0	18.1818	27.2727
1.2328	0.483333	0.2	1.16667	0.896368	20	0	0.5	0.5	2.5	1	0	5.66667	3.22222	55.5556	45.4545	0	0
1.55556	0.325	2.03333	1.40476	1.89744	19	0.5	1	0.5	1	0	1	5.66667	5.88889	16.6667	14.2857	0	14.2857
0.206349	0.805556	0.2	0.87037	1.29594	7	3	2	0	5.5	1.5	0	5.66667	3.11111	33.3333	6.66667	0	26.6667
0.37037	1.49471	1.1	0.68619	1.65278	19	0	0.5	1.5	13	3	0	5.83333	5.05556	8.33333	0	5.55556	0
0.465608	0.116667	1.13333	0.849206	0.612179	4	0	0	1	3	2	0	5.83333	3.44444	77.7778	33.3333	0	25
1.01587	0.25	1.01111	1.06878	0.653846	7	1	0.5	0	0	3	0	5.83333	3.27778	12.5	0	12.5	0
0.550265	0.413889	0.944444	0.203704	1.35256	18	0.5	0	3	2	0.5	0	6	2.11111	15.3846	12.5	0	12.5
0.216931	0	0.833333	1.12434	1.27778	1	1.5	0	2	9.5	0	1	6	4.16667	25	18.75	6.25	0

## Sheet: legend
	naff	negative affectivity
	deta	detachment
	anta	antagonism
	dis	disinhibition
	psyc	psychoticism
	ads	depression
	pos3	general positive aspects
	pos7	worst case comparison
	pos8	disadvantage as advantage
	rel10	alternative explanation
	rel11	trivializing the problem
	rel14	handing over responsibility
	bh	trait benign humour
	dh	trait dark humour
	nhr	number humorous reappraisals
	prf1	percentage incongruency resolution
	prf2	percentage nonsense humour
	prf3	percentage disparagement humour
